# Supplementary material for: Safety and Efficacy of At-Home Robotic Locomotion Therapy in Individuals with Chronic Incomplete Spinal Cord Injury: A Prospective, Pre-Post Intervention, Proof-of-Concept Study
Source: PLoS One. 2015 Mar 24;10(3):e0119167. doi: 10.1371/journal.pone.0119167 (PMC4372343; doi:10.1371/journal.pone.0119167)
Supplement: S1 Table — Overall p-values, as well as p-values and confidence intervals (ci) of the post-hoc comparisons of all baseline (BL) measurements, each BL with 4 weeks, and each BL with 8 weeks outcomes of the Walking Index for Spinal Cord Injury II (WISCI II), 10-Meter Walk Test (10MWT)—self-selected speed (sss) and maximum speed (ms), six-minute walk test (6-MIN-TEST), Timed Up and Go Test (TUG) and lower extremity motor scores (LEMS) are listed chronologically. Also the mean and standard deviations of p-values of the comparison among all BL, BL with 4 weeks, and BL with 8 weeks are provided. All significant differences (p < 0.05) are marked in red. (XLSX) [file pone.0119167.s003.xlsx]

## Sheet: daten
	WISCI II			10MWT (sss)			10MWT (ms)
Friedman's test	p=5.87083e-04			p=1.550583e-08			p=5.172423e-07
comparison	p-value	ci 1	ci 2	p-value	ci 1	ci 2	p-value	ci 1	ci 2
BL 1 - BL 2	1	*	*	0.9256	-0.0484	0.0129	0.9246	-0.0421	0.026
BL 1 - BL 3	0.217	*	*	0.5977	-0.0512	0.0386	0.493	-0.0671	0.0322
BL 2 - BL 3	0.2127	*	*	0.5971	-0.0263	0.0416	0.5504	-0.0279	0.0451
Mean	0.476567			0.7068			0.656
SD	0.453312			0.189487			0.234378
BL 1 - 4 weeks	0.1761	5.5	8.5	0.0227	0.0225	0.0983	0.0652	0.002	0.1071
BL 2 - 4 weeks	0.1761	2	10	0.0227	0.021	0.1218	0.0652	0.0038	0.1149
BL 3 - 4 weeks	0.0888	3.5	9	0.0498	0.0019	0.0941	0.0186	0.0227	0.1059
Mean	0.147			0.0317333			0.0496667
SD	0.0504027			0.0156462			0.0269045
BL 1 - 8 weeks	0.0392	2.5	7.5	0.0011	0.0674	0.1271	0.0104	0.0587	0.1627
BL 2 - 8 weeks	0.0332	2.5	7.5	0.0022	0.0862	0.1407	0.0012	0.0812	0.1736
BL 3 - 8 weeks	0.0332	3	7	0.0011	0.0651	0.1371	0.001	0.0798	0.1567
Mean	0.0352			0.00146667			0.0042
SD	0.0034641			0.000635085			0.00537029
week 4 - 8	0.2548	-2	5.5	0.0227	0.0293	0.0999	0.0593	0.0122	0.0924
	6-MIN-TEST			TUG			LEMS
Friedman's test	p=4.446744e-10			p=8.70874e-10			p=1.196965e-12
comparison	p-value	ci 1	ci 2	p-value	ci 1	ci 2	p-value	ci 1	ci 2
BL 1 - BL 2	0.5422	-3.5	6.5	0.0499	-8	0	0.7321	-3	2
BL 1 - BL 3	0.2186	-2.5	14	0.0555	-11	0.25	0.7928	-1.5	1.5
BL 2 - BL 3	0.2403	-2	7.5	0.0555	-6	0.5	0.7928	-1	2
Mean	0.3337			0.0536333			0.772567
SD	0.180892			0.00323316			0.0350452
BL 1 - 4 weeks	0.0014	14	37	0.0019	-21	-3.5	0.0002	2	5.5
BL 2 - 4 weeks	0.0017	11	40	0.0022	-16.5	-3	0.0002	2.5	5.5
BL 3 - 4 weeks	0.0026	7.5	40.5	0.0249	-13	-1	0.0003	2	5.5
Mean	0.0019			0.00966667			0.000233333
SD	0.0006245			0.0131933			5.7735e-05
BL 1 - 8 weeks	0.0004	31.5	60.5	0.0004	-41	-10.5	0.0001	4	7
BL 2 - 8 weeks	0.0004	31	61	0.0004	-43	-12	0.0001	5	7
BL 3 - 8 weeks	0.0011	38.5	68.5	0.0004	-25.25	-9	0.0001	5	7
Mean	0.000633333			0.0004			0.0001
SD	0.000404145			0			0
week 4 - 8	0.0026	9	34	0.0004	-21.5	-4.5	0.0054	1	4
Friedman's test MAS: p=0.2378974
* unable to calculate ci because of ties or zeroes
