# Supplementary material for: Safety and Efficacy of At-Home Robotic Locomotion Therapy in Individuals with Chronic Incomplete Spinal Cord Injury: A Prospective, Pre-Post Intervention, Proof-of-Concept Study
Source: PLoS One. 2015 Mar 24;10(3):e0119167. doi: 10.1371/journal.pone.0119167 (PMC4372343; doi:10.1371/journal.pone.0119167)
Supplement: S2 Table — The top row contains the descriptor of each of the assessments. The rest of the rows of the table contain the assessment data of each study participant. (XLSX) [file pone.0119167.s004.xlsx]

## Sheet: Table S2
Patient number	Gender	Age	DAI	AIS1	AIS2	AIS3	AIS_BL	AIS4	AIS5	AIS6	LEMS1	LEMS2	LEMS3	LEMS_BL	LEMS4	LEMS5	LEMS6	MAS1	MAS2	MAS3	MAS_BL	MAS4	MAS5	MAS6	TUG1	TUG2	TUG3	TUG_BL	TUG4	TUG5	TUG6	SixMIN1	SixMIN2	SixMIN3	SixMIN_BL	SixMIN4	SixMIN5	SixMIN6	vTENWTsss1	vTENWTsss2	vTENWTsss3	vTENWTsss_BL	vTENWTsss4	vTENWTsss5	vTENWTsss6	vTENWTms1	vTENWTms2	vTENWTms3	vTENWTms_BL
1	m	43	1292	D	D	D	D	D	D		35	29	31	31.67	36	38		0	1	0	0.33	0	2		31	31	30	30.67	29	21		75	91	102	89.33	122	150		0.33	0.34	0.45	0.38	0.43	0.48		0.45	0.48	0.56	0.5
2	m	45	444	D	D	D	D	D	D	D	44	39	39	40.67	47	45	45	16	16	15	15.67	17	9	9	98	74	86	86	52	49	68	52	48	46	48.67	60	66	68	0.11	0.11	0.11	0.11	0.16	0.25	0.21	0.13	0.14	0.16	0.14
3	w	36	6611	D	D	D	D	D	D		35	35	38	36	42	41		24	19	21	21.33	20	17		48	45	42	45	43	31		32	35	40	35.67	42	40		0.13	0.14	0.15	0.14	0.17	0.19		0.18	0.19	0.2	0.19
4	w	36	1429	C	C	C	C	C	C	C	17	17	18	17.33	20	24	18	0	0	0	0	0	0	0	120	116	109	115	100	44	59	46	43	47	45.33	60	69	51	0.11	0.12	0.11	0.11	0.13	0.19	0.19	0.14	0.15	0.14	0.15
5	w	66	1344	D	D	D	D	D	D		37	38	37	37.33	42	44		0	0	0	0	0	0		74	71	66.5	70.5	53	45		46	49	47	47.33	60	69		0.14	0.15	0.16	0.15	0.17	0.24		0.15	0.14	0.16	0.15
6	m	23	630	D	D	D	D	D	D	D	26	29	31	28.67	29	31	30	0	0	0	0	0	0	0	11	12	11	11.33	10	12	9	424	430	449	434.33	450	520	534	1.11	1	1	1.04	1.25	1.25	1.43	2	1.43	1.67	1.7
7	m	50	6038	C	C	C	C	B			21	16	16	17.67	14			0	0	0	0	0			137	84	102	107.67	102			48	51	52	50.33	60			0.14	0.11	0.16	0.14	0.16			0.14	0.11	0.16	0.14
8	m	45	962	D	D	D	D	D	D	D	31	34	32	32.33	32	42	34	16	14	16	15.33	12	18	24		31	31	31	25	18	29	282	275	278	278.33	320	278	285	0.83	0.71	0.71	0.75	1	0.77	0.71	1	0.91	1	0.97
9	w	43	7092	D	D	D	D	D	D		29	30	28	29	35	32		14	6	11	10.33	10	8		56	57	50	54.33	45	42		30	36	29	31.67	68	102		0.32	0.31	0.3	0.31	0.31	0.45		0.36	0.38	0.37	0.37
10	m	46	928	D	D	D	D	D	D	D	44	44	41	43	46	49	49	9	4	6	6.33	8	6	4	56	53	51	53.33	51	37	20	52	49	77	59.33	54	77	224	0.38	0.37	0.36	0.37	0.38	0.5	0.71	0.42	0.42	0.4	0.41
11	m	44	2076	C	B	C	C	C	C		19	19	16	18	18	22		0	0	0	0	0	0		34	34	34	34	30	25		95	95	98	96	176	180		0.38	0.38	0.4	0.39	0.53	0.56		0.43	0.43	0.45	0.44
12	m	22	1321	D		D	D	D	D		33	31	35	33	36	40		3	4	3	3.33	5	3		25	26	22	24.33	22	19		199	109	221	176.33	223	293		0.4	0.56	0.59	0.51	0.56	0.71		0.77	0.77	0.91	0.82
13	w	28	3296	C	C	C	C	C	C	C	19	19	19	19	22	23	28	0	0	0	0	0	0	0	29	34	32	31.67	28	23	23	100	102	100	100.67	186	167	198	0.4	0.38	0.4	0.39	0.71	0.48	0.71	0.53	0.53	0.56	0.54
14	m	34	1153	C	C	C	C	C	C		15	15	16	15.33	17	17		0	0		0	0	0		65	52	50	55.67	45	40		26	28	30	28	62	88		0.22	0.22	0.22	0.22	0.32	0.34		0.22	0.25	0.25	0.24
15	w	61	1685	D	D	D	D	D	D		37	39	36	37.33	46	43		10	8	4	7.33	1	1		61	55	51	55.67	57	53		102	105	20	75.67	110	122		0.29	0.25	0.36	0.3	0.29	0.34		0.31	0.26	0.36	0.31
16	w	39	840	D	D	D	D	D	D	D	38	41	42	40.33	45	46	45	2	3	2	2.33	0	0	2	21	15	14	16.67	18	15	14	229	255	265	249.67	232	242	289	0.56	0.83	0.71	0.7	0.59	0.63	0.83	0.71	0.91	0.83	0.82
17	m	48	772	C	C	C	C	B	C	B	12	11	13	12	13	16	15	0	0	0	0	0	0	0	72	101	91	88	81	70	68	10	30	28	22.67	35	38	68	0.18	0.2	0.2	0.19	0.15	0.2	0.2	0.18	0.23	0.21	0.21
18	m	55	1184	D	D	D	D	D	D		37	37	39	37.67	46	46		3	3	3	3	4	1		26	22	22	23.33	24	19		230	234	242	235.33	248	277		0.71	0.71	0.71	0.71	0.77	0.77		1	1	0.83	0.94
19	m	57	415	D	D	D	D	D	D	D	32	33	33	32.67	32	41	41	16	16	16	16	15	13	8	223	220	108	183.67	116	86	194	19	18	23	20	56	74	28	0.07	0.08	0.11	0.09	0.1	0.17	0.07	0.07	0.08	0.11	0.09
20	w	41	4731	D	D	D	D	D	D		35	35	37	35.67	42	43		0	0	2	0.67	6	1		61	61	69	63.67	65	30		120	97	79	98.67	82	158		0.4	0.3	0.22	0.31	0.23	0.5		0.42	0.34	0.26	0.34
21	w	26	3313	C	D	C	C	C	C	C	19	27	26	24	28	34	32	0	0	0	0	0	0	0	16	16	16	16	16	16	24	272	270	265	269	265	320	362	0.91	0.67	0.67	0.75	0.67	0.77	0.83	1	0.91	0.83	0.91
22	m	50	1312	D	D	C	D	D	D		28	26	23	25.67	28	31		3	0	0	1	0	0		44	43	42	43	24	24		105	95	98	99.33	140	156		0.26	0.29	0.27	0.28	0.4	0.4		0.27	0.27	0.28	0.27
23	w	69	497	D	D	D	D	D	D		40	37	40	39	41	46		0	0	0	0	0	0		45	44	59	49.33	30	30		115	130	125	123.33	172	200		0.4	0.42	0.42	0.41	0.45	0.63		0.45	0.5	0.43	0.46
24	m	39	3191	D	D	D	D	D	D		39	30	25	31.33	39	42		7	2	3	4	2	3		42	43	40	41.67		41		100	100	106	102		103		0.33	0.32	0.34	0.33		0.31		0.37	0.37	0.4	0.38
25	w	55	772	D	D	D	D	D	D		36	32	37	35	38	38		3	4	3	3.33	1	4		230	200	176	202	154	103									0.04	0.05	0.06	0.05	0.08	0.1		0.04	0.05	0.06	0.05
[truncated: 17 more columns]
