# Supplementary material for: Safety and Efficacy of At-Home Robotic Locomotion Therapy in Individuals with Chronic Incomplete Spinal Cord Injury: A Prospective, Pre-Post Intervention, Proof-of-Concept Study
Source: PLoS One. 2015 Mar 24;10(3):e0119167. doi: 10.1371/journal.pone.0119167 (PMC4372343; doi:10.1371/journal.pone.0119167)
Supplement: S3 Table — The top row contains the items of the end user survey. Each of the rows of the rest of the table contains the answers of each end user to each of the items. (XLSX) [file pone.0119167.s005.xlsx]

## Sheet: Table S3
Response nr.	Difficulty transferring to device	Difficulty fastening thigh-strap	Difficulty fastening shank-strap	Difficulty putting on stimulative shoe	Satisfaction body position	Satisfaction foot stimulation	Satisfaction perception of safety	Satisfaction movement patterns	Satisfaction simulation of phys. gait	Difficulty taking off stimulative shoe	Difficulty releasing shank-strap	Difficulty releasing thigh-strap	Difficulty transferring to wheelchair	Satisfaction training results	Satisfaction speed therapy progress
1	4	4	3	2	4	3	4	4	3	3	3	4	4	5	5
2	4	4	5	4	5	5	5	4	3	4	4	4	4	5	5
3	4	4	4	4	3	4	4	3	3	4	4	4	4	5	5
4	4	4	4	2	5	4	5	3	3	5	5	5	NA	2	2
5	4	3	1	3	4	4	5	3	3	4	1	2	4	5	4
6	4	4	3	4	4	3	4	4	3	4	4	4	4	5	5
7	4	4	4	4	5	5	5	5	5	5	5	5	NA	4	5
8	2	3	3	3	4	3	4	4	4	4	4	4	3	2	2
9	5	5	5	4	4	4	4	4	3	5	5	5	5	4	4
10	3	4	4	3	4	4	5	5	5	3	4	4	3	5	5
11	5	5	5	5	5	5	5	5	5	5	5	5	5	5	5
12	2	4	3	2	3	2	4	3	2	2	3	4	2	2	2
13	4	4	4	4	5	4	5	5	4	4	5	5	4	5	5
14	2	2	2	2	2	2	3	3	3	1	2	2	2	NA	1
15	2	2	2	2	3	2.5	3	3.5	4	2	2	1	1.5	1	1
16	3	4	3	2	1	2	3	2	1	2	3	4	2	NA	NA
17	4	4	4	4	4	4	3	2	2	4	4	4	4	3	4
18	3	4	3	3	4	3	4	4	5	4	4	4	4	5	4
19	5	5	5	5	5	5	5	5	5	4	4	4	4	5	5
20	4	4	4	4	4	4	4	4	4	4	4	4	3	5	5
